# Supplementary material for: solveME: fast and reliable solution of nonlinear ME models
Source: BMC Bioinformatics. 2016 Sep 22;17:391. doi: 10.1186/s12859-016-1240-1 (PMC5034503; doi:10.1186/s12859-016-1240-1)
Supplement: Additional file 2 — Tables S1–S2.(XLSX 49 kb) [file 12859_2016_1240_MOESM2_ESM.xlsx]

## Sheet: Description
Sheet	Title	Description
Table S1	essentiality_validation	Validation of measured gene essentiality vs. predicted gene essentiality, for all proteins in the reduced ME model
Table S2	biomass_yield_validation	Validation of measured laboratory evolved biomass yield (O'Brien et al., 2013, Table S5C) versus predicted biomass yield

## Sheet: TableS1
gene	ME.growth.rate	Experimental.essentiality	ME.essentiality
b0002	0.855288	INCONSISTENT	NONESSENTIAL
b0003	0.001	INCONSISTENT	ESSENTIAL
b0004	0.001	ESSENTIAL	ESSENTIAL
b0007	0.855288	NONESSENTIAL	NONESSENTIAL
b0008	0.855288	NONESSENTIAL	NONESSENTIAL
b0009	0.855288	NONESSENTIAL	NONESSENTIAL
b0019	0.855288	NONESSENTIAL	NONESSENTIAL
b0023	0.001	NONESSENTIAL	ESSENTIAL
b0025	0.001	ESSENTIAL	ESSENTIAL
b0026	0.001	NONESSENTIAL	ESSENTIAL
b0029	0.855288	ESSENTIAL	NONESSENTIAL
b0030	0.855288	NONESSENTIAL	NONESSENTIAL
b0031	0.001	ESSENTIAL	ESSENTIAL
b0032	0.855288	ESSENTIAL	NONESSENTIAL
b0033	0.855288	ESSENTIAL	NONESSENTIAL
b0036	0.855288	NONESSENTIAL	NONESSENTIAL
b0037	0.855288	NONESSENTIAL	NONESSENTIAL
b0038	0.855288	NONESSENTIAL	NONESSENTIAL
b0040	0.855288	NONESSENTIAL	NONESSENTIAL
b0047	0.855288	NONESSENTIAL	NONESSENTIAL
b0048	0.855288	ESSENTIAL	NONESSENTIAL
b0049	0.855288	NONESSENTIAL	NONESSENTIAL
b0052	0.001	INCONSISTENT	ESSENTIAL
b0061	0.855288	NONESSENTIAL	NONESSENTIAL
b0062	0.855288	NONESSENTIAL	NONESSENTIAL
b0063	0.855288	NONESSENTIAL	NONESSENTIAL
b0066	0.855288	NONESSENTIAL	NONESSENTIAL
b0067	0.855288	NONESSENTIAL	NONESSENTIAL
b0068	0.855288	NONESSENTIAL	NONESSENTIAL
b0070	0.855288	NONESSENTIAL	NONESSENTIAL
b0071	0.001	INCONSISTENT	ESSENTIAL
b0072	0.001	INCONSISTENT	ESSENTIAL
b0073	0.001	INCONSISTENT	ESSENTIAL
b0074	0.001	INCONSISTENT	ESSENTIAL
b0077	0.855288	NONESSENTIAL	NONESSENTIAL
b0078	0.855288	NONESSENTIAL	NONESSENTIAL
b0084	0.855288	ESSENTIAL	NONESSENTIAL
b0085	0.855288	ESSENTIAL	NONESSENTIAL
b0086	0.855288	ESSENTIAL	NONESSENTIAL
b0087	0.855288	ESSENTIAL	NONESSENTIAL
b0088	0.855288	ESSENTIAL	NONESSENTIAL
b0090	0.855288	ESSENTIAL	NONESSENTIAL
b0091	0.855288	ESSENTIAL	NONESSENTIAL
b0092	0.855288	NONESSENTIAL	NONESSENTIAL
b0096	0.855288	ESSENTIAL	NONESSENTIAL
b0099	0.855288	NONESSENTIAL	NONESSENTIAL
b0103	0.855288	NONESSENTIAL	NONESSENTIAL
b0104	0.855288	NONESSENTIAL	NONESSENTIAL
b0109	0.001	INCONSISTENT	ESSENTIAL
b0110	0.855288	NONESSENTIAL	NONESSENTIAL
b0112	0.855288	NONESSENTIAL	NONESSENTIAL
b0114	0.848171	NONESSENTIAL	NONESSENTIAL
b0115	0.848171	INCONSISTENT	NONESSENTIAL
b0116	0.844332	INCONSISTENT	NONESSENTIAL
b0118	0.855288	NONESSENTIAL	NONESSENTIAL
b0120	0.855288	NONESSENTIAL	NONESSENTIAL
b0121	0.855288	NONESSENTIAL	NONESSENTIAL
b0123	0.855288	NONESSENTIAL	NONESSENTIAL
b0124	0.855288	NONESSENTIAL	NONESSENTIAL
b0125	0.855288	NONESSENTIAL	NONESSENTIAL
b0126	0.855288	ESSENTIAL	NONESSENTIAL
b0131	0.855288	INCONSISTENT	NONESSENTIAL
b0133	0.855288	INCONSISTENT	NONESSENTIAL
b0134	0.855288	INCONSISTENT	NONESSENTIAL
b0142	0.855288	ESSENTIAL	NONESSENTIAL
b0149	0.855288	NONESSENTIAL	NONESSENTIAL
b0150	0.855288	NONESSENTIAL	NONESSENTIAL
b0151	0.855288	NONESSENTIAL	NONESSENTIAL
b0152	0.855288	NONESSENTIAL	NONESSENTIAL
b0153	0.855288	NONESSENTIAL	NONESSENTIAL
b0154	0	ESSENTIAL	ESSENTIAL
b0155	0.855288	NONESSENTIAL	NONESSENTIAL
b0158	0.855288	NONESSENTIAL	NONESSENTIAL
b0159	0	NONESSENTIAL	ESSENTIAL
b0160	0.855288	NONESSENTIAL	NONESSENTIAL
b0166	0.001	ESSENTIAL	ESSENTIAL
b0169	0.001	ESSENTIAL	ESSENTIAL
b0171	0.855288	ESSENTIAL	NONESSENTIAL
b0173	0.855288	ESSENTIAL	NONESSENTIAL
b0174	0.855288	ESSENTIAL	NONESSENTIAL
b0175	0.855288	ESSENTIAL	NONESSENTIAL
b0179	0.855288	ESSENTIAL	NONESSENTIAL
b0180	0.855288	ESSENTIAL	NONESSENTIAL
b0181	0.855288	ESSENTIAL	NONESSENTIAL
b0182	0.855288	ESSENTIAL	NONESSENTIAL
b0185	0.855288	ESSENTIAL	NONESSENTIAL
b0186	0.855288	NONESSENTIAL	NONESSENTIAL
b0194	0.001	ESSENTIAL	ESSENTIAL
b0197	0.855288	NONESSENTIAL	NONESSENTIAL
b0198	0.855288	NONESSENTIAL	NONESSENTIAL
b0199	0.855288	NONESSENTIAL	NONESSENTIAL
b0200	0.855288	NONESSENTIAL	NONESSENTIAL
b0207	0.855288	NONESSENTIAL	NONESSENTIAL
b0212	0.855288	NONESSENTIAL	NONESSENTIAL
b0221	0.855288	NONESSENTIAL	NONESSENTIAL
b0222	0.855288	NONESSENTIAL	NONESSENTIAL
b0237	0.855288	NONESSENTIAL	NONESSENTIAL
b0238	0.845238	NONESSENTIAL	NONESSENTIAL
b0241	0.855288	NONESSENTIAL	NONESSENTIAL
b0242	0.837561	ESSENTIAL	NONESSENTIAL
b0243	0.837561	INCONSISTENT	NONESSENTIAL
b0260	0.855288	NONESSENTIAL	NONESSENTIAL
b0261	0.855288	NONESSENTIAL	NONESSENTIAL
b0273	0.855288	NONESSENTIAL	NONESSENTIAL
b0306	0.855288	NONESSENTIAL	NONESSENTIAL
b0307	0.855288	NONESSENTIAL	NONESSENTIAL
b0308	0.855288	NONESSENTIAL	NONESSENTIAL
b0311	0.855288	NONESSENTIAL	NONESSENTIAL
b0312	0.855288	NONESSENTIAL	NONESSENTIAL
b0314	0.855288	NONESSENTIAL	NONESSENTIAL
b0323	0.855288	NONESSENTIAL	NONESSENTIAL
b0331	0.855288	NONESSENTIAL	NONESSENTIAL
b0333	0.855288	NONESSENTIAL	NONESSENTIAL
b0334	0.855288	NONESSENTIAL	NONESSENTIAL
b0336	0.855288	NONESSENTIAL	NONESSENTIAL
b0337	0.855288	NONESSENTIAL	NONESSENTIAL
b0339	0.853822	NONESSENTIAL	NONESSENTIAL
b0340	0.855288	NONESSENTIAL	NONESSENTIAL
b0341	0.855288	NONESSENTIAL	NONESSENTIAL
b0343	0.855288	NONESSENTIAL	NONESSENTIAL
b0344	0.855288	NONESSENTIAL	NONESSENTIAL
b0347	0.855288	NONESSENTIAL	NONESSENTIAL
b0348	0.855288	NONESSENTIAL	NONESSENTIAL
b0349	0.855288	NONESSENTIAL	NONESSENTIAL
b0350	0.855288	NONESSENTIAL	NONESSENTIAL
b0351	0.855288	NONESSENTIAL	NONESSENTIAL
b0352	0.855288	NONESSENTIAL	NONESSENTIAL
b0353	0.855288	NONESSENTIAL	NONESSENTIAL
b0355	0.855288	NONESSENTIAL	NONESSENTIAL
b0356	0.855288	NONESSENTIAL	NONESSENTIAL
b0365	0.855288	NONESSENTIAL	NONESSENTIAL
b0366	0.855288	NONESSENTIAL	NONESSENTIAL
b0367	0.855288	NONESSENTIAL	NONESSENTIAL
b0368	0.855288	NONESSENTIAL	NONESSENTIAL
b0369	0.001	ESSENTIAL	ESSENTIAL
b0381	0.855288	NONESSENTIAL	NONESSENTIAL
b0383	0.855288	NONESSENTIAL	NONESSENTIAL
b0386	0.001	ESSENTIAL	ESSENTIAL
b0388	0.855288	NONESSENTIAL	NONESSENTIAL
b0394	0.855288	NONESSENTIAL	NONESSENTIAL
b0401	0.855288	NONESSENTIAL	NONESSENTIAL
b0403	0.855288	NONESSENTIAL	NONESSENTIAL
b0404	0.855288	NONESSENTIAL	NONESSENTIAL
b0411	0.855288	NONESSENTIAL	NONESSENTIAL
b0414	0.001	ESSENTIAL	ESSENTIAL
b0415	0.00237248	ESSENTIAL	ESSENTIAL
b0417	0.001	ESSENTIAL	ESSENTIAL
b0418	0.855288	NONESSENTIAL	NONESSENTIAL
b0420	0	ESSENTIAL	ESSENTIAL
b0421	0.855288	ESSENTIAL	NONESSENTIAL
b0423	0.0425725	NONESSENTIAL	NONESSENTIAL
b0425	0.855288	NONESSENTIAL	NONESSENTIAL
b0428	0.855288	NONESSENTIAL	NONESSENTIAL
b0429	0.69177	NONESSENTIAL	NONESSENTIAL
b0430	0.69177	NONESSENTIAL	NONESSENTIAL
b0431	0.69177	NONESSENTIAL	NONESSENTIAL
b0432	0.69177	NONESSENTIAL	NONESSENTIAL
b0433	0.855288	NONESSENTIAL	NONESSENTIAL
b0436	0.001	NONESSENTIAL	ESSENTIAL
b0444	0.855288	NONESSENTIAL	NONESSENTIAL
b0446	0.855288	NONESSENTIAL	NONESSENTIAL
b0451	0.855288	NONESSENTIAL	NONESSENTIAL
b0452	0.855288	NONESSENTIAL	NONESSENTIAL
b0459	0.855288	NONESSENTIAL	NONESSENTIAL
b0462	0.855288	NONESSENTIAL	NONESSENTIAL
b0463	0.855288	NONESSENTIAL	NONESSENTIAL
b0469	0.855288	NONESSENTIAL	NONESSENTIAL
b0474	0.833722	ESSENTIAL	NONESSENTIAL
b0475	0.69177	ESSENTIAL	NONESSENTIAL
b0477	0.855288	NONESSENTIAL	NONESSENTIAL
b0480	0.855288	NONESSENTIAL	NONESSENTIAL
b0484	0.855288	NONESSENTIAL	NONESSENTIAL
b0485	0.855288	NONESSENTIAL	NONESSENTIAL
b0494	0.855288	NONESSENTIAL	NONESSENTIAL
b0505	0.855288	NONESSENTIAL	NONESSENTIAL
b0507	0.855288	NONESSENTIAL	NONESSENTIAL
b0508	0.855288	NONESSENTIAL	NONESSENTIAL
b0509	0.855288	NONESSENTIAL	NONESSENTIAL
b0511	0.855288	NONESSENTIAL	NONESSENTIAL
b0512	0.855288	NONESSENTIAL	NONESSENTIAL
b0514	0.855288	NONESSENTIAL	NONESSENTIAL
b0516	0.855288	NONESSENTIAL	NONESSENTIAL
b0517	0.855288	NONESSENTIAL	NONESSENTIAL
b0521	0.855288	NONESSENTIAL	NONESSENTIAL
b0522	0.001	INCONSISTENT	ESSENTIAL
b0523	0.001	ESSENTIAL	ESSENTIAL
b0524	0.855288	ESSENTIAL	NONESSENTIAL
b0526	0.001	ESSENTIAL	ESSENTIAL
b0529	0.812716	ESSENTIAL	NONESSENTIAL
b0572	0.855288	NONESSENTIAL	NONESSENTIAL
b0573	0.855288	NONESSENTIAL	NONESSENTIAL
b0574	0.855288	NONESSENTIAL	NONESSENTIAL
b0575	0.855288	NONESSENTIAL	NONESSENTIAL
b0576	0.855288	NONESSENTIAL	NONESSENTIAL
b0578	0.855288	NONESSENTIAL	NONESSENTIAL
b0583	0.855288	ESSENTIAL	NONESSENTIAL
b0584	0.855288	NONESSENTIAL	NONESSENTIAL
b0585	0.855288	NONESSENTIAL	NONESSENTIAL
b0586	0.855288	NONESSENTIAL	NONESSENTIAL
b0588	0.855288	NONESSENTIAL	NONESSENTIAL
b0589	0.855288	NONESSENTIAL	NONESSENTIAL
b0590	0.855288	NONESSENTIAL	NONESSENTIAL
b0591	0.855288	NONESSENTIAL	NONESSENTIAL
b0592	0.855288	NONESSENTIAL	NONESSENTIAL
b0593	0.855288	NONESSENTIAL	NONESSENTIAL
b0594	0.855288	NONESSENTIAL	NONESSENTIAL
b0595	0.855288	NONESSENTIAL	NONESSENTIAL
b0596	0.855288	NONESSENTIAL	NONESSENTIAL
b0604	0.855288	NONESSENTIAL	NONESSENTIAL
b0612	0.855288	NONESSENTIAL	NONESSENTIAL
b0613	0.855288	NONESSENTIAL	NONESSENTIAL
b0614	0.855288	NONESSENTIAL	NONESSENTIAL
b0615	0.855288	NONESSENTIAL	NONESSENTIAL
b0616	0.855288	NONESSENTIAL	NONESSENTIAL
b0617	0.855288	NONESSENTIAL	NONESSENTIAL
b0621	0.855288	NONESSENTIAL	NONESSENTIAL
b0622	0.855288	NONESSENTIAL	NONESSENTIAL
b0630	0.844332	NONESSENTIAL	NONESSENTIAL
b0632	0.855288	NONESSENTIAL	NONESSENTIAL
b0635	0.855288	ESSENTIAL	NONESSENTIAL
b0638	0.855288	NONESSENTIAL	NONESSENTIAL
b0639	0.001	ESSENTIAL	ESSENTIAL
b0642	0.001	ESSENTIAL	ESSENTIAL
b0650	0.855288	NONESSENTIAL	NONESSENTIAL
b0651	0.855288	NONESSENTIAL	NONESSENTIAL
b0652	0.855288	NONESSENTIAL	NONESSENTIAL
b0653	0.855288	NONESSENTIAL	NONESSENTIAL
b0654	0.855288	NONESSENTIAL	NONESSENTIAL
b0655	0.855288	NONESSENTIAL	NONESSENTIAL
b0657	0.855288	ESSENTIAL	NONESSENTIAL
b0662	0.855288	NONESSENTIAL	NONESSENTIAL
b0674	0.850543	NONESSENTIAL	NONESSENTIAL
b0677	0.855288	NONESSENTIAL	NONESSENTIAL
b0678	0.855288	NONESSENTIAL	NONESSENTIAL
b0679	0.855288	NONESSENTIAL	NONESSENTIAL
b0680	0.001	ESSENTIAL	ESSENTIAL
b0684	0.855288	ESSENTIAL	NONESSENTIAL
b0688	0.855288	NONESSENTIAL	NONESSENTIAL
b0692	0.855288	NONESSENTIAL	NONESSENTIAL
b0693	0.855288	NONESSENTIAL	NONESSENTIAL
b0696	0.855288	NONESSENTIAL	NONESSENTIAL
b0697	0.855288	NONESSENTIAL	NONESSENTIAL
b0698	0.855288	NONESSENTIAL	NONESSENTIAL
b0709	0.855288	NONESSENTIAL	NONESSENTIAL
b0720	0.001	INCONSISTENT	ESSENTIAL
b0721	0.852916	NONESSENTIAL	NONESSENTIAL
b0722	0.852916	NONESSENTIAL	NONESSENTIAL
b0723	0.852916	NONESSENTIAL	NONESSENTIAL
b0724	0.852916	NONESSENTIAL	NONESSENTIAL
b0726	0.852916	NONESSENTIAL	NONESSENTIAL
b0727	0.852916	NONESSENTIAL	NONESSENTIAL
b0728	0.853822	NONESSENTIAL	NONESSENTIAL
b0729	0.853822	NONESSENTIAL	NONESSENTIAL
b0731	0.855288	NONESSENTIAL	NONESSENTIAL
b0732	0.855288	NONESSENTIAL	NONESSENTIAL
b0733	0.855288	ESSENTIAL	NONESSENTIAL
b0734	0.855288	NONESSENTIAL	NONESSENTIAL
b0736	0.855288	NONESSENTIAL	NONESSENTIAL
b0750	0.001	INCONSISTENT	ESSENTIAL
b0751	0.855288	NONESSENTIAL	NONESSENTIAL
b0752	0.855288	NONESSENTIAL	NONESSENTIAL
b0754	0.855288	NONESSENTIAL	NONESSENTIAL
b0755	0.855288	NONESSENTIAL	NONESSENTIAL
b0756	0.855288	NONESSENTIAL	NONESSENTIAL
b0757	0.855288	NONESSENTIAL	NONESSENTIAL
b0758	0.855288	NONESSENTIAL	NONESSENTIAL
b0759	0.855288	NONESSENTIAL	NONESSENTIAL
b0763	0.855288	NONESSENTIAL	NONESSENTIAL
b0764	0.855288	NONESSENTIAL	NONESSENTIAL
b0765	0.855288	NONESSENTIAL	NONESSENTIAL
b0766	0.855288	NONESSENTIAL	NONESSENTIAL
b0767	0.851449	NONESSENTIAL	NONESSENTIAL
b0774	0.855288	INCONSISTENT	NONESSENTIAL
b0775	0.855288	INCONSISTENT	NONESSENTIAL
b0776	0.855288	INCONSISTENT	NONESSENTIAL
b0777	0.855288	NONESSENTIAL	NONESSENTIAL
b0778	0.855288	INCONSISTENT	NONESSENTIAL
b0781	0.855288	NONESSENTIAL	NONESSENTIAL
b0783	0.855288	NONESSENTIAL	NONESSENTIAL
b0784	0.855288	NONESSENTIAL	NONESSENTIAL
b0785	0.855288	NONESSENTIAL	NONESSENTIAL
b0789	0.855288	NONESSENTIAL	NONESSENTIAL
b0805	0.855288	NONESSENTIAL	NONESSENTIAL
b0809	0.855288	NONESSENTIAL	NONESSENTIAL
b0810	0.855288	NONESSENTIAL	NONESSENTIAL
b0811	0.855288	NONESSENTIAL	NONESSENTIAL
b0813	0.855288	NONESSENTIAL	NONESSENTIAL
b0822	0.855288	NONESSENTIAL	NONESSENTIAL
b0825	0.855288	NONESSENTIAL	NONESSENTIAL
b0826	0.855288	NONESSENTIAL	NONESSENTIAL
b0827	0.855288	NONESSENTIAL	NONESSENTIAL
b0828	0.855288	NONESSENTIAL	NONESSENTIAL
b0829	0.855288	NONESSENTIAL	NONESSENTIAL
b0830	0.855288	NONESSENTIAL	NONESSENTIAL
b0831	0.855288	NONESSENTIAL	NONESSENTIAL
b0832	0.855288	NONESSENTIAL	NONESSENTIAL
b0837	0.855288	NONESSENTIAL	NONESSENTIAL
b0839	0.855288	NONESSENTIAL	NONESSENTIAL
b0841	0.855288	NONESSENTIAL	NONESSENTIAL
b0842	0.855288	NONESSENTIAL	NONESSENTIAL
b0849	0.855288	NONESSENTIAL	NONESSENTIAL
b0854	0.855288	NONESSENTIAL	NONESSENTIAL
b0855	0.855288	NONESSENTIAL	NONESSENTIAL
b0856	0.855288	NONESSENTIAL	NONESSENTIAL
b0857	0.855288	NONESSENTIAL	NONESSENTIAL
b0860	0.855288	NONESSENTIAL	NONESSENTIAL
b0861	0.855288	NONESSENTIAL	NONESSENTIAL
b0862	0.855288	NONESSENTIAL	NONESSENTIAL
b0863	0.855288	NONESSENTIAL	NONESSENTIAL
b0864	0.855288	NONESSENTIAL	NONESSENTIAL
b0870	0.855288	NONESSENTIAL	NONESSENTIAL
b0871	0.855288	NONESSENTIAL	NONESSENTIAL
b0875	0.855288	NONESSENTIAL	NONESSENTIAL
b0884	0.001	ESSENTIAL	ESSENTIAL
b0886	0.855288	ESSENTIAL	NONESSENTIAL
b0887	0.855288	NONESSENTIAL	NONESSENTIAL
b0888	0.855288	NONESSENTIAL	NONESSENTIAL
b0893	0.001	ESSENTIAL	ESSENTIAL
b0894	0.855288	NONESSENTIAL	NONESSENTIAL
b0895	0.855288	NONESSENTIAL	NONESSENTIAL
b0896	0.855288	NONESSENTIAL	NONESSENTIAL
b0902	0.855288	NONESSENTIAL	NONESSENTIAL
b0903	0.855288	NONESSENTIAL	NONESSENTIAL
b0904	0.855288	NONESSENTIAL	NONESSENTIAL
b0907	0.001	ESSENTIAL	ESSENTIAL
b0908	0.001	ESSENTIAL	ESSENTIAL
b0910	0.849983	NONESSENTIAL	NONESSENTIAL
b0911	0.001	ESSENTIAL	ESSENTIAL
b0914	0.855288	ESSENTIAL	NONESSENTIAL
b0915	0.855288	ESSENTIAL	NONESSENTIAL
b0918	0.855288	ESSENTIAL	NONESSENTIAL
b0928	0.001	NONESSENTIAL	ESSENTIAL
b0929	0.855288	NONESSENTIAL	NONESSENTIAL
b0930	0.001	ESSENTIAL	ESSENTIAL
b0931	0.855288	NONESSENTIAL	NONESSENTIAL
b0932	0.855288	NONESSENTIAL	NONESSENTIAL
b0933	0.855288	NONESSENTIAL	NONESSENTIAL
b0934	0.855288	NONESSENTIAL	NONESSENTIAL
b0935	0.855288	NONESSENTIAL	NONESSENTIAL
b0936	0.855288	NONESSENTIAL	NONESSENTIAL
b0937	0.855288	NONESSENTIAL	NONESSENTIAL
b0945	0.854382	INCONSISTENT	NONESSENTIAL
b0954	0.855288	ESSENTIAL	NONESSENTIAL
b0957	0.855288	NONESSENTIAL	NONESSENTIAL
b0963	0.855288	NONESSENTIAL	NONESSENTIAL
b0968	0.855288	NONESSENTIAL	NONESSENTIAL
b0972	0.855288	NONESSENTIAL	NONESSENTIAL
b0973	0.855288	NONESSENTIAL	NONESSENTIAL
b0974	0.855288	NONESSENTIAL	NONESSENTIAL
b0978	0.855288	NONESSENTIAL	NONESSENTIAL
b0979	0.855288	NONESSENTIAL	NONESSENTIAL
b0980	0.855288	NONESSENTIAL	NONESSENTIAL
b0996	0.855288	NONESSENTIAL	NONESSENTIAL
b0997	0.855288	NONESSENTIAL	NONESSENTIAL
b1002	0.855288	NONESSENTIAL	NONESSENTIAL
b1006	0.855288	NONESSENTIAL	NONESSENTIAL
b1007	0.855288	NONESSENTIAL	NONESSENTIAL
b1008	0.855288	NONESSENTIAL	NONESSENTIAL
b1009	0.855288	NONESSENTIAL	NONESSENTIAL
b1010	0.855288	NONESSENTIAL	NONESSENTIAL
b1011	0.855288	NONESSENTIAL	NONESSENTIAL
b1012	0.855288	NONESSENTIAL	NONESSENTIAL
b1014	0.855288	NONESSENTIAL	NONESSENTIAL
b1015	0.855288	NONESSENTIAL	NONESSENTIAL
b1033	0.855288	NONESSENTIAL	NONESSENTIAL
b1054	0.855288	NONESSENTIAL	NONESSENTIAL
b1059	0.855288	NONESSENTIAL	NONESSENTIAL
b1062	0.001	INCONSISTENT	ESSENTIAL
b1064	0.855288	NONESSENTIAL	NONESSENTIAL
b1069	0.855288	ESSENTIAL	NONESSENTIAL
b1089	0.001	NONESSENTIAL	ESSENTIAL
b1090	0.855288	NONESSENTIAL	NONESSENTIAL
b1091	0.855288	NONESSENTIAL	NONESSENTIAL
b1092	0.855288	ESSENTIAL	NONESSENTIAL
b1093	0.855288	ESSENTIAL	NONESSENTIAL
b1094	0.855288	ESSENTIAL	NONESSENTIAL
b1095	0.855288	NONESSENTIAL	NONESSENTIAL
b1096	0.855288	NONESSENTIAL	NONESSENTIAL
b1098	0.855288	ESSENTIAL	NONESSENTIAL
b1101	0.855288	NONESSENTIAL	NONESSENTIAL
b1102	0.855288	NONESSENTIAL	NONESSENTIAL
b1106	0.855288	NONESSENTIAL	NONESSENTIAL
b1107	0.855288	NONESSENTIAL	NONESSENTIAL
b1109	0.855288	NONESSENTIAL	NONESSENTIAL
b1119	0.855288	NONESSENTIAL	NONESSENTIAL
b1123	0.855288	NONESSENTIAL	NONESSENTIAL
b1124	0.855288	NONESSENTIAL	NONESSENTIAL
b1125	0.855288	NONESSENTIAL	NONESSENTIAL
b1126	0.855288	NONESSENTIAL	NONESSENTIAL
b1131	0.001	ESSENTIAL	ESSENTIAL
b1134	0.855288	NONESSENTIAL	NONESSENTIAL
b1136	0.001	INCONSISTENT	ESSENTIAL
b1185	0.855288	NONESSENTIAL	NONESSENTIAL
b1186	0.855288	NONESSENTIAL	NONESSENTIAL
b1189	0.855288	NONESSENTIAL	NONESSENTIAL
b1190	0.855288	NONESSENTIAL	NONESSENTIAL
b1192	0.855288	NONESSENTIAL	NONESSENTIAL
b1193	0.855288	NONESSENTIAL	NONESSENTIAL
b1197	0.855288	NONESSENTIAL	NONESSENTIAL
b1198	0.855288	NONESSENTIAL	NONESSENTIAL
b1199	0.855288	NONESSENTIAL	NONESSENTIAL
b1200	0.855288	NONESSENTIAL	NONESSENTIAL
b1206	0.854382	NONESSENTIAL	NONESSENTIAL
b1207	0.849637	ESSENTIAL	NONESSENTIAL
b1208	0.855288	ESSENTIAL	NONESSENTIAL
b1210	0.001	ESSENTIAL	ESSENTIAL
b1215	0.855288	ESSENTIAL	NONESSENTIAL
b1216	0.855288	NONESSENTIAL	NONESSENTIAL
b1223	0.855288	NONESSENTIAL	NONESSENTIAL
b1224	0.855288	NONESSENTIAL	NONESSENTIAL
b1225	0.855288	NONESSENTIAL	NONESSENTIAL
b1227	0.855288	NONESSENTIAL	NONESSENTIAL
b1232	0.855288	NONESSENTIAL	NONESSENTIAL
b1236	0.855288	NONESSENTIAL	NONESSENTIAL
b1238	0.855288	NONESSENTIAL	NONESSENTIAL
b1241	0.855288	NONESSENTIAL	NONESSENTIAL
b1243	0.855288	NONESSENTIAL	NONESSENTIAL
b1244	0.855288	NONESSENTIAL	NONESSENTIAL
b1245	0.855288	NONESSENTIAL	NONESSENTIAL
b1246	0.855288	NONESSENTIAL	NONESSENTIAL
b1247	0.855288	NONESSENTIAL	NONESSENTIAL
b1249	0.855288	NONESSENTIAL	NONESSENTIAL
b1250	0.855288	NONESSENTIAL	NONESSENTIAL
b1252	0.855288	NONESSENTIAL	NONESSENTIAL
b1260	0.001	INCONSISTENT	ESSENTIAL
b1261	0.001	INCONSISTENT	ESSENTIAL
b1262	0.001	INCONSISTENT	ESSENTIAL
b1263	0.001	INCONSISTENT	ESSENTIAL
b1264	0.001	INCONSISTENT	ESSENTIAL
b1270	0.855288	NONESSENTIAL	NONESSENTIAL
b1276	0.851449	NONESSENTIAL	NONESSENTIAL
b1277	0.001	ESSENTIAL	ESSENTIAL
b1278	0.855288	NONESSENTIAL	NONESSENTIAL
b1281	0.001	INCONSISTENT	ESSENTIAL
b1288	0.855288	ESSENTIAL	NONESSENTIAL
b1291	0.855288	NONESSENTIAL	NONESSENTIAL
b1296	0.855288	NONESSENTIAL	NONESSENTIAL
b1297	0.854382	NONESSENTIAL	NONESSENTIAL
b1298	0.855288	NONESSENTIAL	NONESSENTIAL
b1300	0.855288	NONESSENTIAL	NONESSENTIAL
b1301	0.855288	NONESSENTIAL	NONESSENTIAL
b1302	0.855288	NONESSENTIAL	NONESSENTIAL
b1308	0.855288	NONESSENTIAL	NONESSENTIAL
b1319	0.855288	NONESSENTIAL	NONESSENTIAL
b1325	0.855288	NONESSENTIAL	NONESSENTIAL
b1326	0.855288	NONESSENTIAL	NONESSENTIAL
b1329	0.855288	NONESSENTIAL	NONESSENTIAL
b1363	0.855288	NONESSENTIAL	NONESSENTIAL
b1377	0.844332	NONESSENTIAL	NONESSENTIAL
b1378	0.855288	NONESSENTIAL	NONESSENTIAL
b1380	0.855288	NONESSENTIAL	NONESSENTIAL
b1385	0.855288	NONESSENTIAL	NONESSENTIAL
b1386	0.855288	NONESSENTIAL	NONESSENTIAL
b1387	0.855288	NONESSENTIAL	NONESSENTIAL
b1388	0.855288	NONESSENTIAL	NONESSENTIAL
b1389	0.855288	NONESSENTIAL	NONESSENTIAL
b1390	0.855288	NONESSENTIAL	NONESSENTIAL
b1392	0.855288	NONESSENTIAL	NONESSENTIAL
b1393	0.855288	NONESSENTIAL	NONESSENTIAL
b1394	0.855288	NONESSENTIAL	NONESSENTIAL
b1395	0.855288	NONESSENTIAL	NONESSENTIAL
b1397	0.855288	NONESSENTIAL	NONESSENTIAL
b1398	0.855288	NONESSENTIAL	NONESSENTIAL
b1415	0.855288	NONESSENTIAL	NONESSENTIAL
b1440	0.855288	NONESSENTIAL	NONESSENTIAL
b1441	0.855288	NONESSENTIAL	NONESSENTIAL
b1442	0.855288	NONESSENTIAL	NONESSENTIAL
b1443	0.855288	NONESSENTIAL	NONESSENTIAL
b1444	0.855288	NONESSENTIAL	NONESSENTIAL
b1453	0.855288	NONESSENTIAL	NONESSENTIAL
b1463	0.855288	NONESSENTIAL	NONESSENTIAL
b1465	0.855288	NONESSENTIAL	NONESSENTIAL
b1467	0.855288	NONESSENTIAL	NONESSENTIAL
b1468	0.855288	NONESSENTIAL	NONESSENTIAL
b1469	0.855288	NONESSENTIAL	NONESSENTIAL
b1473	0.855288	NONESSENTIAL	NONESSENTIAL
b1474	0.855288	NONESSENTIAL	NONESSENTIAL
b1475	0.855288	NONESSENTIAL	NONESSENTIAL
b1476	0.855288	NONESSENTIAL	NONESSENTIAL
b1478	0.855288	NONESSENTIAL	NONESSENTIAL
b1479	0.855288	NONESSENTIAL	NONESSENTIAL
b1480	0.001	NONESSENTIAL	ESSENTIAL
b1483	0.855288	NONESSENTIAL	NONESSENTIAL
b1484	0.855288	NONESSENTIAL	NONESSENTIAL
b1485	0.855288	NONESSENTIAL	NONESSENTIAL
b1486	0.855288	NONESSENTIAL	NONESSENTIAL
b1487	0.855288	NONESSENTIAL	NONESSENTIAL
b1488	0.855288	NONESSENTIAL	NONESSENTIAL
b1489	0.855288	NONESSENTIAL	NONESSENTIAL
b1492	0.855288	NONESSENTIAL	NONESSENTIAL
b1493	0.855288	NONESSENTIAL	NONESSENTIAL
b1519	0.855288	NONESSENTIAL	NONESSENTIAL
b1521	0.855288	NONESSENTIAL	NONESSENTIAL
b1524	0.855288	NONESSENTIAL	NONESSENTIAL
b1525	0.855288	NONESSENTIAL	NONESSENTIAL
b1528	0.855288	NONESSENTIAL	NONESSENTIAL
b1533	0.855288	NONESSENTIAL	NONESSENTIAL
b1539	0.855288	NONESSENTIAL	NONESSENTIAL
b1584	0.855288	NONESSENTIAL	NONESSENTIAL
b1587	0.855288	NONESSENTIAL	NONESSENTIAL
b1588	0.855288	NONESSENTIAL	NONESSENTIAL
b1589	0.855288	NONESSENTIAL	NONESSENTIAL
b1590	0.855288	NONESSENTIAL	NONESSENTIAL
b1592	0.855288	NONESSENTIAL	NONESSENTIAL
b1599	0.855288	NONESSENTIAL	NONESSENTIAL
b1600	0.855288	NONESSENTIAL	NONESSENTIAL
b1602	0.855288	NONESSENTIAL	NONESSENTIAL
b1603	0.855288	NONESSENTIAL	NONESSENTIAL
b1605	0.855288	NONESSENTIAL	NONESSENTIAL
b1606	0.855288	NONESSENTIAL	NONESSENTIAL
b1611	0.855288	NONESSENTIAL	NONESSENTIAL
b1612	0.852356	NONESSENTIAL	NONESSENTIAL
b1613	0.855288	NONESSENTIAL	NONESSENTIAL
b1621	0.855288	NONESSENTIAL	NONESSENTIAL
b1622	0.852916	NONESSENTIAL	NONESSENTIAL
b1623	0.855288	NONESSENTIAL	NONESSENTIAL
b1634	0.855288	NONESSENTIAL	NONESSENTIAL
b1636	0.855288	NONESSENTIAL	NONESSENTIAL
b1637	0.001	ESSENTIAL	ESSENTIAL
b1638	0.855288	INCONSISTENT	NONESSENTIAL
b1640	0.855288	NONESSENTIAL	NONESSENTIAL
b1646	0.855288	NONESSENTIAL	NONESSENTIAL
b1651	0.855288	NONESSENTIAL	NONESSENTIAL
b1654	0.855288	NONESSENTIAL	NONESSENTIAL
b1656	0.855288	NONESSENTIAL	NONESSENTIAL
b1661	0.855288	NONESSENTIAL	NONESSENTIAL
b1662	0.001	ESSENTIAL	ESSENTIAL
b1676	0.855288	NONESSENTIAL	NONESSENTIAL
b1677	0.855288	NONESSENTIAL	NONESSENTIAL
b1679	0.855288	NONESSENTIAL	NONESSENTIAL
b1680	0.855288	NONESSENTIAL	NONESSENTIAL
b1681	0.855288	NONESSENTIAL	NONESSENTIAL
b1682	0.855288	NONESSENTIAL	NONESSENTIAL
b1683	0.855288	NONESSENTIAL	NONESSENTIAL
b1684	0.855288	NONESSENTIAL	NONESSENTIAL
b1692	0.854382	NONESSENTIAL	NONESSENTIAL
b1693	0.001	NONESSENTIAL	ESSENTIAL
b1701	0.855288	NONESSENTIAL	NONESSENTIAL
b1702	0.855288	NONESSENTIAL	NONESSENTIAL
b1704	0.855288	NONESSENTIAL	NONESSENTIAL
b1709	0.855288	NONESSENTIAL	NONESSENTIAL
b1710	0.855288	NONESSENTIAL	NONESSENTIAL
b1711	0.855288	NONESSENTIAL	NONESSENTIAL
b1713	0.001	ESSENTIAL	ESSENTIAL
b1714	0.001	ESSENTIAL	ESSENTIAL
b1716	0.001	ESSENTIAL	ESSENTIAL
b1717	0.001	NONESSENTIAL	ESSENTIAL
b1718	0.001	ESSENTIAL	ESSENTIAL
b1719	0.001	ESSENTIAL	ESSENTIAL
b1723	0.854382	NONESSENTIAL	NONESSENTIAL
b1732	0.855288	NONESSENTIAL	NONESSENTIAL
b1734	0.855288	NONESSENTIAL	NONESSENTIAL
b1740	0.001	ESSENTIAL	ESSENTIAL
b1744	0.855288	NONESSENTIAL	NONESSENTIAL
b1745	0.855288	NONESSENTIAL	NONESSENTIAL
b1746	0.855288	NONESSENTIAL	NONESSENTIAL
b1747	0.855288	NONESSENTIAL	NONESSENTIAL
b1748	0.855288	NONESSENTIAL	NONESSENTIAL
b1759	0.855288	NONESSENTIAL	NONESSENTIAL
b1761	0.814182	NONESSENTIAL	NONESSENTIAL
b1764	0.855288	NONESSENTIAL	NONESSENTIAL
b1767	0.855288	NONESSENTIAL	NONESSENTIAL
b1768	0.855288	NONESSENTIAL	NONESSENTIAL
b1773	0.855288	NONESSENTIAL	NONESSENTIAL
b1778	0.855288	NONESSENTIAL	NONESSENTIAL
b1779	0.797015	ESSENTIAL	NONESSENTIAL
b1781	0.855288	NONESSENTIAL	NONESSENTIAL
b1800	0.855288	NONESSENTIAL	NONESSENTIAL
b1801	0.855288	NONESSENTIAL	NONESSENTIAL
b1805	0.855288	NONESSENTIAL	NONESSENTIAL
b1812	0.855288	INCONSISTENT	NONESSENTIAL
b1814	0.855288	NONESSENTIAL	NONESSENTIAL
b1817	0.855288	NONESSENTIAL	NONESSENTIAL
b1818	0.855288	NONESSENTIAL	NONESSENTIAL
b1819	0.855288	NONESSENTIAL	NONESSENTIAL
b1849	0.855288	NONESSENTIAL	NONESSENTIAL
b1850	0.854382	NONESSENTIAL	NONESSENTIAL
b1851	0.854382	NONESSENTIAL	NONESSENTIAL
b1852	0.851449	NONESSENTIAL	NONESSENTIAL
b1854	0.855288	NONESSENTIAL	NONESSENTIAL
b1855	0.855288	NONESSENTIAL	NONESSENTIAL
b1857	0.855288	NONESSENTIAL	NONESSENTIAL
b1858	0.855288	NONESSENTIAL	NONESSENTIAL
b1859	0.855288	NONESSENTIAL	NONESSENTIAL
b1865	0.855288	NONESSENTIAL	NONESSENTIAL
b1866	0.001	ESSENTIAL	ESSENTIAL
b1872	0.855288	NONESSENTIAL	NONESSENTIAL
b1873	0.855288	NONESSENTIAL	NONESSENTIAL
b1876	0.001	ESSENTIAL	ESSENTIAL
b1896	0.855288	NONESSENTIAL	NONESSENTIAL
b1897	0.855288	NONESSENTIAL	NONESSENTIAL
b1900	0.855288	NONESSENTIAL	NONESSENTIAL
b1901	0.855288	NONESSENTIAL	NONESSENTIAL
b1907	0.855288	NONESSENTIAL	NONESSENTIAL
b1912	0.855288	ESSENTIAL	NONESSENTIAL
b1919	0.855288	NONESSENTIAL	NONESSENTIAL
b1927	0.855288	NONESSENTIAL	NONESSENTIAL
b1981	0.855288	NONESSENTIAL	NONESSENTIAL
b1982	0.855288	NONESSENTIAL	NONESSENTIAL
b1991	0.855288	NONESSENTIAL	NONESSENTIAL
b1992	0.855288	NONESSENTIAL	NONESSENTIAL
b1993	0.855288	NONESSENTIAL	NONESSENTIAL
b2010	0.855288	NONESSENTIAL	NONESSENTIAL
b2019	0.001	INCONSISTENT	ESSENTIAL
b2020	0.001	INCONSISTENT	ESSENTIAL
b2021	0.001	INCONSISTENT	ESSENTIAL
b2022	0.001	INCONSISTENT	ESSENTIAL
b2023	0.001	INCONSISTENT	ESSENTIAL
b2024	0.001	INCONSISTENT	ESSENTIAL
b2025	0.001	INCONSISTENT	ESSENTIAL
b2026	0.001	INCONSISTENT	ESSENTIAL
b2027	0.855288	NONESSENTIAL	NONESSENTIAL
b2028	0.855288	NONESSENTIAL	NONESSENTIAL
b2029	0.849983	NONESSENTIAL	NONESSENTIAL
b2032	0.855288	NONESSENTIAL	NONESSENTIAL
b2033	0.855288	NONESSENTIAL	NONESSENTIAL
b2034	0.855288	NONESSENTIAL	NONESSENTIAL
b2035	0.855288	NONESSENTIAL	NONESSENTIAL
b2036	0.855288	NONESSENTIAL	NONESSENTIAL
b2037	0.855288	NONESSENTIAL	NONESSENTIAL
b2038	0.855288	NONESSENTIAL	NONESSENTIAL
b2039	0.855288	NONESSENTIAL	NONESSENTIAL
b2040	0.855288	NONESSENTIAL	NONESSENTIAL
b2041	0.855288	NONESSENTIAL	NONESSENTIAL
b2045	0.855288	NONESSENTIAL	NONESSENTIAL
b2048	0.855288	NONESSENTIAL	NONESSENTIAL
b2049	0.855288	NONESSENTIAL	NONESSENTIAL
b2051	0.855288	NONESSENTIAL	NONESSENTIAL
b2052	0.855288	NONESSENTIAL	NONESSENTIAL
b2053	0.855288	NONESSENTIAL	NONESSENTIAL
b2065	0.855288	NONESSENTIAL	NONESSENTIAL
b2066	0.855288	NONESSENTIAL	NONESSENTIAL
b2091	0.855288	NONESSENTIAL	NONESSENTIAL
b2092	0.855288	NONESSENTIAL	NONESSENTIAL
b2093	0.855288	NONESSENTIAL	NONESSENTIAL
b2094	0.855288	NONESSENTIAL	NONESSENTIAL
b2095	0.855288	NONESSENTIAL	NONESSENTIAL
b2096	0.855288	NONESSENTIAL	NONESSENTIAL
b2097	0.854382	NONESSENTIAL	NONESSENTIAL
b2103	0.001	NONESSENTIAL	ESSENTIAL
b2104	0.855288	NONESSENTIAL	NONESSENTIAL
b2114	0.001	ESSENTIAL	ESSENTIAL
b2128	0.855288	NONESSENTIAL	NONESSENTIAL
b2129	0.855288	NONESSENTIAL	NONESSENTIAL
b2130	0.855288	NONESSENTIAL	NONESSENTIAL
b2131	0.855288	NONESSENTIAL	NONESSENTIAL
b2132	0.855288	NONESSENTIAL	NONESSENTIAL
b2133	0.855288	NONESSENTIAL	NONESSENTIAL
b2134	0.855288	NONESSENTIAL	NONESSENTIAL
b2143	0.855288	NONESSENTIAL	NONESSENTIAL
b2146	0.855288	NONESSENTIAL	NONESSENTIAL
b2147	0.855288	NONESSENTIAL	NONESSENTIAL
b2148	0.855288	NONESSENTIAL	NONESSENTIAL
b2149	0.855288	NONESSENTIAL	NONESSENTIAL
b2150	0.855288	NONESSENTIAL	NONESSENTIAL
b2153	0.855288	ESSENTIAL	NONESSENTIAL
b2154	0.855288	NONESSENTIAL	NONESSENTIAL
b2155	0.855288	NONESSENTIAL	NONESSENTIAL
b2156	0.855288	NONESSENTIAL	NONESSENTIAL
b2162	0.855288	NONESSENTIAL	NONESSENTIAL
b2167	0.855288	NONESSENTIAL	NONESSENTIAL
b2168	0.855288	NONESSENTIAL	NONESSENTIAL
b2169	0.855288	NONESSENTIAL	NONESSENTIAL
b2170	0.855288	NONESSENTIAL	NONESSENTIAL
b2174	0.855288	NONESSENTIAL	NONESSENTIAL
b2185	0.001	NONESSENTIAL	ESSENTIAL
b2197	0.855288	NONESSENTIAL	NONESSENTIAL
b2198	0.855288	NONESSENTIAL	NONESSENTIAL
b2199	0.855288	NONESSENTIAL	NONESSENTIAL
b2200	0.855288	NONESSENTIAL	NONESSENTIAL
b2201	0.855288	NONESSENTIAL	NONESSENTIAL
b2202	0.855288	NONESSENTIAL	NONESSENTIAL
b2203	0.855288	NONESSENTIAL	NONESSENTIAL
b2204	0.855288	NONESSENTIAL	NONESSENTIAL
b2205	0.855288	NONESSENTIAL	NONESSENTIAL
b2206	0.855288	NONESSENTIAL	NONESSENTIAL
b2210	0.855288	NONESSENTIAL	NONESSENTIAL
b2215	0.855288	NONESSENTIAL	NONESSENTIAL
b2221	0.855288	NONESSENTIAL	NONESSENTIAL
b2222	0.855288	NONESSENTIAL	NONESSENTIAL
b2223	0.855288	NONESSENTIAL	NONESSENTIAL
b2224	0.855288	NONESSENTIAL	NONESSENTIAL
b2232	0.855288	NONESSENTIAL	NONESSENTIAL
b2234	0.855288	ESSENTIAL	NONESSENTIAL
b2235	0.855288	ESSENTIAL	NONESSENTIAL
b2239	0.855288	NONESSENTIAL	NONESSENTIAL
b2240	0.855288	NONESSENTIAL	NONESSENTIAL
b2241	0.855288	NONESSENTIAL	NONESSENTIAL
b2242	0.855288	NONESSENTIAL	NONESSENTIAL
b2243	0.855288	NONESSENTIAL	NONESSENTIAL
b2251	0.855288	NONESSENTIAL	NONESSENTIAL
b2253	0.855288	NONESSENTIAL	NONESSENTIAL
b2254	0.855288	NONESSENTIAL	NONESSENTIAL
b2255	0.855288	NONESSENTIAL	NONESSENTIAL
b2256	0.855288	NONESSENTIAL	NONESSENTIAL
b2257	0.855288	NONESSENTIAL	NONESSENTIAL
b2258	0.855288	NONESSENTIAL	NONESSENTIAL
b2260	0.855288	NONESSENTIAL	NONESSENTIAL
b2261	0.855288	NONESSENTIAL	NONESSENTIAL
b2262	0.855288	NONESSENTIAL	NONESSENTIAL
b2263	0.855288	NONESSENTIAL	NONESSENTIAL
b2264	0.855288	NONESSENTIAL	NONESSENTIAL
b2265	0.855288	NONESSENTIAL	NONESSENTIAL
b2276	0.827511	NONESSENTIAL	NONESSENTIAL
b2277	0.827511	NONESSENTIAL	NONESSENTIAL
b2278	0.827511	NONESSENTIAL	NONESSENTIAL
b2279	0.827511	NONESSENTIAL	NONESSENTIAL
b2280	0.827511	NONESSENTIAL	NONESSENTIAL
b2281	0.827511	NONESSENTIAL	NONESSENTIAL
b2282	0.827511	NONESSENTIAL	NONESSENTIAL
b2283	0.827511	NONESSENTIAL	NONESSENTIAL
b2284	0.827511	NONESSENTIAL	NONESSENTIAL
b2285	0.827511	NONESSENTIAL	NONESSENTIAL
b2286	0.827511	NONESSENTIAL	NONESSENTIAL
b2287	0.827511	NONESSENTIAL	NONESSENTIAL
b2288	0.827511	NONESSENTIAL	NONESSENTIAL
b2290	0.855288	NONESSENTIAL	NONESSENTIAL
b2291	0.855288	NONESSENTIAL	NONESSENTIAL
b2296	0.855288	NONESSENTIAL	NONESSENTIAL
b2297	0.855288	NONESSENTIAL	NONESSENTIAL
b2303	0.855288	NONESSENTIAL	NONESSENTIAL
b2306	0.855288	NONESSENTIAL	NONESSENTIAL
b2307	0.855288	NONESSENTIAL	NONESSENTIAL
b2308	0.855288	NONESSENTIAL	NONESSENTIAL
b2309	0.855288	NONESSENTIAL	NONESSENTIAL
b2310	0.855288	NONESSENTIAL	NONESSENTIAL
b2311	0.855288	NONESSENTIAL	NONESSENTIAL
b2312	0.001	INCONSISTENT	ESSENTIAL
b2315	0.855288	ESSENTIAL	NONESSENTIAL
b2316	0.855288	ESSENTIAL	NONESSENTIAL
b2320	0.001	INCONSISTENT	ESSENTIAL
b2323	0.855288	ESSENTIAL	NONESSENTIAL
b2328	0.855288	NONESSENTIAL	NONESSENTIAL
b2329	0.001	INCONSISTENT	ESSENTIAL
b2341	0.855288	NONESSENTIAL	NONESSENTIAL
b2342	0.855288	NONESSENTIAL	NONESSENTIAL
b2344	0.855288	NONESSENTIAL	NONESSENTIAL
b2366	0.855288	NONESSENTIAL	NONESSENTIAL
b2373	0.855288	NONESSENTIAL	NONESSENTIAL
b2374	0.855288	NONESSENTIAL	NONESSENTIAL
b2378	0.855288	NONESSENTIAL	NONESSENTIAL
b2379	0.855288	NONESSENTIAL	NONESSENTIAL
b2388	0.85201	NONESSENTIAL	NONESSENTIAL
b2392	0.855288	NONESSENTIAL	NONESSENTIAL
b2393	0.855288	NONESSENTIAL	NONESSENTIAL
b2400	0.001	ESSENTIAL	ESSENTIAL
b2406	0.855288	NONESSENTIAL	NONESSENTIAL
b2407	0.855288	NONESSENTIAL	NONESSENTIAL
b2411	0.855288	ESSENTIAL	NONESSENTIAL
b2414	0.836094	NONESSENTIAL	NONESSENTIAL
b2415	0.854382	INCONSISTENT	NONESSENTIAL
b2416	0.854382	INCONSISTENT	NONESSENTIAL
b2417	0.855288	NONESSENTIAL	NONESSENTIAL
b2418	0.855288	NONESSENTIAL	NONESSENTIAL
b2421	0.855288	NONESSENTIAL	NONESSENTIAL
b2422	0.855288	NONESSENTIAL	NONESSENTIAL
b2423	0.855288	NONESSENTIAL	NONESSENTIAL
b2424	0.855288	NONESSENTIAL	NONESSENTIAL
b2425	0.855288	NONESSENTIAL	NONESSENTIAL
b2428	0.855288	NONESSENTIAL	NONESSENTIAL
b2429	0.855288	NONESSENTIAL	NONESSENTIAL
b2435	0.855288	NONESSENTIAL	NONESSENTIAL
b2436	0.855288	NONESSENTIAL	NONESSENTIAL
b2440	0.855288	NONESSENTIAL	NONESSENTIAL
b2441	0.855288	NONESSENTIAL	NONESSENTIAL
b2458	0.855288	NONESSENTIAL	NONESSENTIAL
b2463	0.855288	NONESSENTIAL	NONESSENTIAL
b2464	0.855288	NONESSENTIAL	NONESSENTIAL
b2465	0.855288	NONESSENTIAL	NONESSENTIAL
b2467	0.855288	NONESSENTIAL	NONESSENTIAL
b2470	0.855288	NONESSENTIAL	NONESSENTIAL
b2472	0.001	ESSENTIAL	ESSENTIAL
b2476	0.001	ESSENTIAL	ESSENTIAL
b2478	0.001	ESSENTIAL	ESSENTIAL
b2480	0.855288	NONESSENTIAL	NONESSENTIAL
b2481	0.855288	NONESSENTIAL	NONESSENTIAL
b2482	0.855288	NONESSENTIAL	NONESSENTIAL
b2483	0.855288	NONESSENTIAL	NONESSENTIAL
b2484	0.855288	NONESSENTIAL	NONESSENTIAL
b2485	0.855288	NONESSENTIAL	NONESSENTIAL
b2486	0.855288	NONESSENTIAL	NONESSENTIAL
b2487	0.855288	NONESSENTIAL	NONESSENTIAL
b2488	0.855288	NONESSENTIAL	NONESSENTIAL
b2489	0.855288	NONESSENTIAL	NONESSENTIAL
b2490	0.855288	NONESSENTIAL	NONESSENTIAL
b2492	0.855288	NONESSENTIAL	NONESSENTIAL
b2497	0.855288	NONESSENTIAL	NONESSENTIAL
b2498	0.855288	NONESSENTIAL	NONESSENTIAL
b2499	0.001	INCONSISTENT	ESSENTIAL
b2500	0.854382	NONESSENTIAL	NONESSENTIAL
b2501	0.836094	NONESSENTIAL	NONESSENTIAL
b2502	0.855288	NONESSENTIAL	NONESSENTIAL
b2507	0.001	ESSENTIAL	ESSENTIAL
b2508	0.855288	INCONSISTENT	NONESSENTIAL
b2514	0.001	ESSENTIAL	ESSENTIAL
b2515	0.855288	ESSENTIAL	NONESSENTIAL
b2518	0.855288	NONESSENTIAL	NONESSENTIAL
b2519	0.855288	NONESSENTIAL	NONESSENTIAL
b2521	0.855288	NONESSENTIAL	NONESSENTIAL
b2523	0.855288	NONESSENTIAL	NONESSENTIAL
b2526	0.855288	NONESSENTIAL	NONESSENTIAL
b2527	0.855288	NONESSENTIAL	NONESSENTIAL
b2528	0.855288	NONESSENTIAL	NONESSENTIAL
b2529	0.855288	NONESSENTIAL	NONESSENTIAL
b2533	0.855288	ESSENTIAL	NONESSENTIAL
b2536	0.855288	NONESSENTIAL	NONESSENTIAL
b2538	0.855288	NONESSENTIAL	NONESSENTIAL
b2539	0.855288	NONESSENTIAL	NONESSENTIAL
b2540	0.855288	NONESSENTIAL	NONESSENTIAL
b2541	0.855288	NONESSENTIAL	NONESSENTIAL
b2542	0.855288	NONESSENTIAL	NONESSENTIAL
b2551	0.808877	INCONSISTENT	NONESSENTIAL
b2552	0.855288	NONESSENTIAL	NONESSENTIAL
b2557	0.001	INCONSISTENT	ESSENTIAL
b2558	0.855288	NONESSENTIAL	NONESSENTIAL
b2563	0.855288	ESSENTIAL	NONESSENTIAL
b2564	0.001	INCONSISTENT	ESSENTIAL
b2566	0.001	ESSENTIAL	ESSENTIAL
b2574	0	INCONSISTENT	ESSENTIAL
b2578	0.855288	NONESSENTIAL	NONESSENTIAL
b2579	0.855288	NONESSENTIAL	NONESSENTIAL
b2582	0.855288	NONESSENTIAL	NONESSENTIAL
b2585	0.855288	ESSENTIAL	NONESSENTIAL
b2587	0.855288	NONESSENTIAL	NONESSENTIAL
b2599	0.001	INCONSISTENT	ESSENTIAL
b2600	0.001	INCONSISTENT	ESSENTIAL
b2601	0.855288	NONESSENTIAL	NONESSENTIAL
b2606	0.001	ESSENTIAL	ESSENTIAL
b2608	0.001	NONESSENTIAL	ESSENTIAL
b2609	0.001	ESSENTIAL	ESSENTIAL
b2615	0.855288	ESSENTIAL	NONESSENTIAL
b2661	0.855288	NONESSENTIAL	NONESSENTIAL
b2662	0.855288	NONESSENTIAL	NONESSENTIAL
b2663	0.855288	NONESSENTIAL	NONESSENTIAL
b2675	0.855288	NONESSENTIAL	NONESSENTIAL
b2676	0.855288	NONESSENTIAL	NONESSENTIAL
b2677	0.855288	NONESSENTIAL	NONESSENTIAL
b2678	0.855288	NONESSENTIAL	NONESSENTIAL
b2679	0.855288	NONESSENTIAL	NONESSENTIAL
b2682	0.855288	NONESSENTIAL	NONESSENTIAL
b2683	0.855288	NONESSENTIAL	NONESSENTIAL
b2687	0	NONESSENTIAL	ESSENTIAL
b2688	0.855288	NONESSENTIAL	NONESSENTIAL
b2690	0.855288	NONESSENTIAL	NONESSENTIAL
b2697	0.001	NONESSENTIAL	ESSENTIAL
b2701	0.855288	NONESSENTIAL	NONESSENTIAL
b2702	0.855288	NONESSENTIAL	NONESSENTIAL
b2703	0.855288	NONESSENTIAL	NONESSENTIAL
b2704	0.855288	NONESSENTIAL	NONESSENTIAL
b2705	0.855288	NONESSENTIAL	NONESSENTIAL
b2708	0.855288	NONESSENTIAL	NONESSENTIAL
b2710	0.855288	NONESSENTIAL	NONESSENTIAL
b2715	0.855288	NONESSENTIAL	NONESSENTIAL
b2719	0.855288	NONESSENTIAL	NONESSENTIAL
b2720	0.855288	NONESSENTIAL	NONESSENTIAL
b2721	0.855288	NONESSENTIAL	NONESSENTIAL
b2722	0.855288	NONESSENTIAL	NONESSENTIAL
b2723	0.855288	NONESSENTIAL	NONESSENTIAL
b2724	0.855288	NONESSENTIAL	NONESSENTIAL
b2738	0.855288	NONESSENTIAL	NONESSENTIAL
b2744	0.849637	NONESSENTIAL	NONESSENTIAL
b2746	0.855288	ESSENTIAL	NONESSENTIAL
b2747	0.855288	ESSENTIAL	NONESSENTIAL
b2750	0.001	INCONSISTENT	ESSENTIAL
b2751	0.001	INCONSISTENT	ESSENTIAL
b2752	0.001	NONESSENTIAL	ESSENTIAL
b2762	0.001	INCONSISTENT	ESSENTIAL
b2763	0.001	INCONSISTENT	ESSENTIAL
b2764	0.001	INCONSISTENT	ESSENTIAL
b2765	0.855288	NONESSENTIAL	NONESSENTIAL
b2779	0.828977	ESSENTIAL	NONESSENTIAL
b2780	0.001	ESSENTIAL	ESSENTIAL
b2781	0.855288	NONESSENTIAL	NONESSENTIAL
b2784	0.855288	NONESSENTIAL	NONESSENTIAL
b2787	0.855288	NONESSENTIAL	NONESSENTIAL
b2788	0.855288	NONESSENTIAL	NONESSENTIAL
b2789	0.855288	NONESSENTIAL	NONESSENTIAL
b2794	0.855288	NONESSENTIAL	NONESSENTIAL
b2796	0.855288	NONESSENTIAL	NONESSENTIAL
b2797	0.855288	NONESSENTIAL	NONESSENTIAL
b2799	0.855288	NONESSENTIAL	NONESSENTIAL
b2800	0.855288	NONESSENTIAL	NONESSENTIAL
b2801	0.855288	NONESSENTIAL	NONESSENTIAL
b2802	0.855288	NONESSENTIAL	NONESSENTIAL
b2803	0.855288	NONESSENTIAL	NONESSENTIAL
b2810	0.855288	NONESSENTIAL	NONESSENTIAL
b2811	0.855288	NONESSENTIAL	NONESSENTIAL
b2813	0.855288	NONESSENTIAL	NONESSENTIAL
b2817	0.855288	NONESSENTIAL	NONESSENTIAL
b2818	0.001	INCONSISTENT	ESSENTIAL
b2827	0.855288	ESSENTIAL	NONESSENTIAL
b2835	0.855288	NONESSENTIAL	NONESSENTIAL
b2836	0.855288	NONESSENTIAL	NONESSENTIAL
b2838	0.001	INCONSISTENT	ESSENTIAL
b2841	0.855288	NONESSENTIAL	NONESSENTIAL
b2866	0.845238	NONESSENTIAL	NONESSENTIAL
b2867	0.845238	NONESSENTIAL	NONESSENTIAL
b2868	0.845238	NONESSENTIAL	NONESSENTIAL
b2871	0.855288	NONESSENTIAL	NONESSENTIAL
b2874	0.854382	NONESSENTIAL	NONESSENTIAL
b2877	0.855288	NONESSENTIAL	NONESSENTIAL
b2882	0.855288	NONESSENTIAL	NONESSENTIAL
b2883	0.855288	NONESSENTIAL	NONESSENTIAL
b2889	0.855288	NONESSENTIAL	NONESSENTIAL
b2890	0.001	NONESSENTIAL	ESSENTIAL
b2893	0.855288	NONESSENTIAL	NONESSENTIAL
b2895	0.855288	NONESSENTIAL	NONESSENTIAL
b2901	0.855288	NONESSENTIAL	NONESSENTIAL
b2903	0.855288	NONESSENTIAL	NONESSENTIAL
b2904	0.855288	NONESSENTIAL	NONESSENTIAL
b2905	0.855288	NONESSENTIAL	NONESSENTIAL
b2907	0.855288	NONESSENTIAL	NONESSENTIAL
b2912	0.855288	NONESSENTIAL	NONESSENTIAL
b2913	0.797921	INCONSISTENT	NONESSENTIAL
b2914	0.855288	NONESSENTIAL	NONESSENTIAL
b2917	0.855288	NONESSENTIAL	NONESSENTIAL
b2919	0.855288	NONESSENTIAL	NONESSENTIAL
b2920	0.855288	NONESSENTIAL	NONESSENTIAL
b2923	0.855288	NONESSENTIAL	NONESSENTIAL
b2925	0.855288	ESSENTIAL	NONESSENTIAL
b2926	0.797361	ESSENTIAL	NONESSENTIAL
b2927	0.855288	NONESSENTIAL	NONESSENTIAL
b2930	0.855288	NONESSENTIAL	NONESSENTIAL
b2935	0.855288	NONESSENTIAL	NONESSENTIAL
b2937	0.855288	NONESSENTIAL	NONESSENTIAL
b2938	0.855288	NONESSENTIAL	NONESSENTIAL
b2942	0	ESSENTIAL	ESSENTIAL
b2943	0.85201	NONESSENTIAL	NONESSENTIAL
b2947	0.855288	NONESSENTIAL	NONESSENTIAL
b2954	0.855288	NONESSENTIAL	NONESSENTIAL
b2957	0.855288	NONESSENTIAL	NONESSENTIAL
b2963	0.855288	NONESSENTIAL	NONESSENTIAL
b2964	0.855288	NONESSENTIAL	NONESSENTIAL
b2965	0.855288	NONESSENTIAL	NONESSENTIAL
b2975	0.855288	NONESSENTIAL	NONESSENTIAL
b2976	0.855288	NONESSENTIAL	NONESSENTIAL
b2979	0.855288	NONESSENTIAL	NONESSENTIAL
b2987	0.855288	NONESSENTIAL	NONESSENTIAL
b2988	0.855288	NONESSENTIAL	NONESSENTIAL
b2994	0.855288	NONESSENTIAL	NONESSENTIAL
b2995	0.855288	NONESSENTIAL	NONESSENTIAL
b2996	0.855288	NONESSENTIAL	NONESSENTIAL
b2997	0.855288	NONESSENTIAL	NONESSENTIAL
b3001	0.855288	NONESSENTIAL	NONESSENTIAL
b3005	0.855288	NONESSENTIAL	NONESSENTIAL
b3006	0.855288	NONESSENTIAL	NONESSENTIAL
b3008	0.855288	INCONSISTENT	NONESSENTIAL
b3012	0.855288	NONESSENTIAL	NONESSENTIAL
b3018	0.855288	ESSENTIAL	NONESSENTIAL
b3028	0.855288	NONESSENTIAL	NONESSENTIAL
b3029	0.855288	NONESSENTIAL	NONESSENTIAL
b3034	0.855288	NONESSENTIAL	NONESSENTIAL
b3035	0.855288	NONESSENTIAL	NONESSENTIAL
b3040	0.69177	NONESSENTIAL	NONESSENTIAL
b3041	0.001	ESSENTIAL	ESSENTIAL
b3052	0.855288	NONESSENTIAL	NONESSENTIAL
b3057	0.855288	NONESSENTIAL	NONESSENTIAL
b3058	0.855288	NONESSENTIAL	NONESSENTIAL
b3059	0.855288	NONESSENTIAL	NONESSENTIAL
b3061	0.855288	NONESSENTIAL	NONESSENTIAL
b3062	0.855288	NONESSENTIAL	NONESSENTIAL
b3063	0.855288	NONESSENTIAL	NONESSENTIAL
b3065	0.001	NONESSENTIAL	ESSENTIAL
b3073	0.855288	NONESSENTIAL	NONESSENTIAL
b3089	0.855288	NONESSENTIAL	NONESSENTIAL
b3091	0.855288	NONESSENTIAL	NONESSENTIAL
b3092	0.855288	NONESSENTIAL	NONESSENTIAL
b3093	0.855288	NONESSENTIAL	NONESSENTIAL
b3114	0.855288	NONESSENTIAL	NONESSENTIAL
b3115	0.855288	NONESSENTIAL	NONESSENTIAL
b3116	0.855288	NONESSENTIAL	NONESSENTIAL
b3117	0.855288	NONESSENTIAL	NONESSENTIAL
b3124	0.855288	NONESSENTIAL	NONESSENTIAL
b3125	0.855288	NONESSENTIAL	NONESSENTIAL
b3126	0.855288	NONESSENTIAL	NONESSENTIAL
b3127	0.855288	NONESSENTIAL	NONESSENTIAL
b3128	0.855288	NONESSENTIAL	NONESSENTIAL
b3132	0.855288	NONESSENTIAL	NONESSENTIAL
b3137	0.855288	NONESSENTIAL	NONESSENTIAL
b3161	0.855288	NONESSENTIAL	NONESSENTIAL
b3165	0.001	NONESSENTIAL	ESSENTIAL
b3167	0.001	NONESSENTIAL	ESSENTIAL
b3168	0.001	ESSENTIAL	ESSENTIAL
b3172	0.001	INCONSISTENT	ESSENTIAL
b3176	0.855288	NONESSENTIAL	NONESSENTIAL
b3177	0.855288	NONESSENTIAL	NONESSENTIAL
b3182	0.855288	NONESSENTIAL	NONESSENTIAL
b3185	0.001	ESSENTIAL	ESSENTIAL
b3186	0.001	ESSENTIAL	ESSENTIAL
b3187	0.855288	ESSENTIAL	NONESSENTIAL
b3189	0.855288	ESSENTIAL	NONESSENTIAL
b3196	0.855288	NONESSENTIAL	NONESSENTIAL
b3197	0.855288	NONESSENTIAL	NONESSENTIAL
b3198	0.855288	NONESSENTIAL	NONESSENTIAL
b3199	0.855288	ESSENTIAL	NONESSENTIAL
b3200	0.855288	ESSENTIAL	NONESSENTIAL
b3201	0.855288	NONESSENTIAL	NONESSENTIAL
b3212	0.855288	NONESSENTIAL	NONESSENTIAL
b3213	0.855288	NONESSENTIAL	NONESSENTIAL
b3222	0.855288	NONESSENTIAL	NONESSENTIAL
b3223	0.855288	NONESSENTIAL	NONESSENTIAL
b3224	0.855288	NONESSENTIAL	NONESSENTIAL
b3225	0.855288	NONESSENTIAL	NONESSENTIAL
b3230	0.001	ESSENTIAL	ESSENTIAL
b3231	0.001	ESSENTIAL	ESSENTIAL
b3236	0.851449	NONESSENTIAL	NONESSENTIAL
b3255	0.855288	ESSENTIAL	NONESSENTIAL
b3256	0.855288	ESSENTIAL	NONESSENTIAL
b3258	0.855288	NONESSENTIAL	NONESSENTIAL
b3265	0.855288	NONESSENTIAL	NONESSENTIAL
b3266	0.855288	NONESSENTIAL	NONESSENTIAL
b3281	0.855288	INCONSISTENT	NONESSENTIAL
b3290	0.855288	NONESSENTIAL	NONESSENTIAL
b3294	0.001	ESSENTIAL	ESSENTIAL
b3295	0.001	ESSENTIAL	ESSENTIAL
b3296	0.001	ESSENTIAL	ESSENTIAL
b3297	0.001	ESSENTIAL	ESSENTIAL
b3298	0.001	ESSENTIAL	ESSENTIAL
b3299	0.001	NONESSENTIAL	ESSENTIAL
b3301	0.001	ESSENTIAL	ESSENTIAL
b3302	0.001	ESSENTIAL	ESSENTIAL
b3303	0.001	ESSENTIAL	ESSENTIAL
b3304	0.001	ESSENTIAL	ESSENTIAL
b3305	0.001	ESSENTIAL	ESSENTIAL
b3306	0.001	ESSENTIAL	ESSENTIAL
b3307	0.001	ESSENTIAL	ESSENTIAL
b3308	0.001	ESSENTIAL	ESSENTIAL
b3309	0.001	ESSENTIAL	ESSENTIAL
b3310	0.001	ESSENTIAL	ESSENTIAL
b3311	0.001	ESSENTIAL	ESSENTIAL
b3312	0.001	ESSENTIAL	ESSENTIAL
b3313	0.001	ESSENTIAL	ESSENTIAL
b3314	0.001	ESSENTIAL	ESSENTIAL
b3315	0.001	ESSENTIAL	ESSENTIAL
b3316	0.001	ESSENTIAL	ESSENTIAL
b3317	0.001	ESSENTIAL	ESSENTIAL
b3318	0.001	ESSENTIAL	ESSENTIAL
b3319	0.001	ESSENTIAL	ESSENTIAL
b3320	0.001	ESSENTIAL	ESSENTIAL
b3321	0.001	ESSENTIAL	ESSENTIAL
b3341	0.001	ESSENTIAL	ESSENTIAL
b3342	0.001	ESSENTIAL	ESSENTIAL
b3350	0.855288	NONESSENTIAL	NONESSENTIAL
b3359	0.001	NONESSENTIAL	ESSENTIAL
b3360	0.855288	INCONSISTENT	NONESSENTIAL
b3365	0.855288	NONESSENTIAL	NONESSENTIAL
b3366	0.855288	NONESSENTIAL	NONESSENTIAL
b3367	0.855288	NONESSENTIAL	NONESSENTIAL
b3368	0.001	INCONSISTENT	ESSENTIAL
b3370	0.855288	NONESSENTIAL	NONESSENTIAL
b3371	0.855288	NONESSENTIAL	NONESSENTIAL
b3374	0.855288	NONESSENTIAL	NONESSENTIAL
b3380	0.855288	NONESSENTIAL	NONESSENTIAL
b3384	0.001	ESSENTIAL	ESSENTIAL
b3385	0.855288	NONESSENTIAL	NONESSENTIAL
b3386	0.855288	NONESSENTIAL	NONESSENTIAL
b3389	0.001	INCONSISTENT	ESSENTIAL
b3390	0.855288	NONESSENTIAL	NONESSENTIAL
b3396	0.855288	NONESSENTIAL	NONESSENTIAL
b3397	0.855288	NONESSENTIAL	NONESSENTIAL
b3403	0.855288	NONESSENTIAL	NONESSENTIAL
b3409	0.855288	NONESSENTIAL	NONESSENTIAL
b3412	0.855288	NONESSENTIAL	NONESSENTIAL
b3415	0.855288	NONESSENTIAL	NONESSENTIAL
b3416	0.855288	NONESSENTIAL	NONESSENTIAL
b3417	0.855288	NONESSENTIAL	NONESSENTIAL
b3425	0.855288	NONESSENTIAL	NONESSENTIAL
b3426	0.855288	NONESSENTIAL	NONESSENTIAL
b3428	0.855288	NONESSENTIAL	NONESSENTIAL
b3429	0.855288	NONESSENTIAL	NONESSENTIAL
b3430	0.855288	NONESSENTIAL	NONESSENTIAL
b3431	0.855288	NONESSENTIAL	NONESSENTIAL
b3432	0.855288	NONESSENTIAL	NONESSENTIAL
b3433	0.001	ESSENTIAL	ESSENTIAL
b3437	0.855288	NONESSENTIAL	NONESSENTIAL
b3447	0.855288	NONESSENTIAL	NONESSENTIAL
b3449	0.855288	NONESSENTIAL	NONESSENTIAL
b3450	0.855288	NONESSENTIAL	NONESSENTIAL
b3451	0.855288	NONESSENTIAL	NONESSENTIAL
b3452	0.855288	NONESSENTIAL	NONESSENTIAL
b3453	0.855288	NONESSENTIAL	NONESSENTIAL
b3454	0.855288	NONESSENTIAL	NONESSENTIAL
b3455	0.855288	NONESSENTIAL	NONESSENTIAL
b3456	0.855288	NONESSENTIAL	NONESSENTIAL
b3457	0.855288	NONESSENTIAL	NONESSENTIAL
b3458	0.855288	NONESSENTIAL	NONESSENTIAL
b3460	0.855288	NONESSENTIAL	NONESSENTIAL
b3469	0.855288	NONESSENTIAL	NONESSENTIAL
b3475	0.855288	NONESSENTIAL	NONESSENTIAL
b3476	0.855288	NONESSENTIAL	NONESSENTIAL
b3477	0.855288	NONESSENTIAL	NONESSENTIAL
b3478	0.855288	NONESSENTIAL	NONESSENTIAL
b3479	0.855288	NONESSENTIAL	NONESSENTIAL
b3480	0.855288	NONESSENTIAL	NONESSENTIAL
b3493	0.855288	NONESSENTIAL	NONESSENTIAL
b3496	0.855288	NONESSENTIAL	NONESSENTIAL
b3500	0.855288	NONESSENTIAL	NONESSENTIAL
b3502	0.855288	NONESSENTIAL	NONESSENTIAL
b3503	0.855288	NONESSENTIAL	NONESSENTIAL
b3517	0.855288	NONESSENTIAL	NONESSENTIAL
b3519	0.855288	NONESSENTIAL	NONESSENTIAL
b3526	0.855288	NONESSENTIAL	NONESSENTIAL
b3528	0.855288	NONESSENTIAL	NONESSENTIAL
b3540	0.855288	NONESSENTIAL	NONESSENTIAL
b3541	0.855288	NONESSENTIAL	NONESSENTIAL
b3542	0.855288	NONESSENTIAL	NONESSENTIAL
b3543	0.855288	NONESSENTIAL	NONESSENTIAL
b3544	0.855288	NONESSENTIAL	NONESSENTIAL
b3546	0.855288	NONESSENTIAL	NONESSENTIAL
b3551	0.855288	NONESSENTIAL	NONESSENTIAL
b3553	0.855288	NONESSENTIAL	NONESSENTIAL
b3559	0.001	NONESSENTIAL	ESSENTIAL
b3560	0.001	ESSENTIAL	ESSENTIAL
b3564	0.855288	NONESSENTIAL	NONESSENTIAL
b3565	0.855288	NONESSENTIAL	NONESSENTIAL
b3566	0.855288	NONESSENTIAL	NONESSENTIAL
b3567	0.855288	NONESSENTIAL	NONESSENTIAL
b3568	0.855288	NONESSENTIAL	NONESSENTIAL
b3571	0.855288	NONESSENTIAL	NONESSENTIAL
b3572	0.855288	NONESSENTIAL	NONESSENTIAL
b3575	0.855288	NONESSENTIAL	NONESSENTIAL
b3577	0.855288	NONESSENTIAL	NONESSENTIAL
b3578	0.855288	NONESSENTIAL	NONESSENTIAL
b3579	0.855288	NONESSENTIAL	NONESSENTIAL
b3580	0.855288	NONESSENTIAL	NONESSENTIAL
b3581	0.855288	NONESSENTIAL	NONESSENTIAL
b3583	0.855288	NONESSENTIAL	NONESSENTIAL
b3588	0.855288	NONESSENTIAL	NONESSENTIAL
b3599	0.855288	NONESSENTIAL	NONESSENTIAL
b3600	0.855288	NONESSENTIAL	NONESSENTIAL
b3603	0.855288	NONESSENTIAL	NONESSENTIAL
b3605	0.855288	NONESSENTIAL	NONESSENTIAL
b3607	0.001	INCONSISTENT	ESSENTIAL
b3608	0.855288	ESSENTIAL	NONESSENTIAL
b3610	0.855288	NONESSENTIAL	NONESSENTIAL
b3612	0.855288	NONESSENTIAL	NONESSENTIAL
b3616	0.855288	NONESSENTIAL	NONESSENTIAL
b3617	0.855288	NONESSENTIAL	NONESSENTIAL
b3619	0.855288	NONESSENTIAL	NONESSENTIAL
b3620	0.855288	NONESSENTIAL	NONESSENTIAL
b3621	0.855288	NONESSENTIAL	NONESSENTIAL
b3622	0.855288	NONESSENTIAL	NONESSENTIAL
b3623	0.855288	ESSENTIAL	NONESSENTIAL
b3624	0.855288	NONESSENTIAL	NONESSENTIAL
b3625	0.855288	NONESSENTIAL	NONESSENTIAL
b3626	0.855288	NONESSENTIAL	NONESSENTIAL
b3627	0.855288	NONESSENTIAL	NONESSENTIAL
b3628	0.855288	NONESSENTIAL	NONESSENTIAL
b3629	0.855288	NONESSENTIAL	NONESSENTIAL
b3630	0.855288	NONESSENTIAL	NONESSENTIAL
b3631	0.855288	NONESSENTIAL	NONESSENTIAL
b3632	0.855288	NONESSENTIAL	NONESSENTIAL
b3633	0.855288	ESSENTIAL	NONESSENTIAL
b3634	0.855288	ESSENTIAL	NONESSENTIAL
b3636	0.001	NONESSENTIAL	ESSENTIAL
b3637	0.001	ESSENTIAL	ESSENTIAL
b3639	0.855288	ESSENTIAL	NONESSENTIAL
b3640	0.855288	ESSENTIAL	NONESSENTIAL
b3642	0.001	INCONSISTENT	ESSENTIAL
b3648	0.001	ESSENTIAL	ESSENTIAL
b3650	0.855288	ESSENTIAL	NONESSENTIAL
b3653	0.855288	NONESSENTIAL	NONESSENTIAL
b3654	0.855288	NONESSENTIAL	NONESSENTIAL
b3665	0.855288	NONESSENTIAL	NONESSENTIAL
b3666	0.855288	NONESSENTIAL	NONESSENTIAL
b3670	0.855288	NONESSENTIAL	NONESSENTIAL
b3671	0.855288	NONESSENTIAL	NONESSENTIAL
b3679	0.855288	NONESSENTIAL	NONESSENTIAL
b3691	0.855288	NONESSENTIAL	NONESSENTIAL
b3693	0.855288	NONESSENTIAL	NONESSENTIAL
b3703	0.001	ESSENTIAL	ESSENTIAL
b3708	0.855288	NONESSENTIAL	NONESSENTIAL
b3709	0.855288	INCONSISTENT	NONESSENTIAL
b3714	0.855288	NONESSENTIAL	NONESSENTIAL
b3722	0.855288	NONESSENTIAL	NONESSENTIAL
b3725	0.855288	NONESSENTIAL	NONESSENTIAL
b3726	0.855288	NONESSENTIAL	NONESSENTIAL
b3727	0.855288	NONESSENTIAL	NONESSENTIAL
b3728	0.855288	NONESSENTIAL	NONESSENTIAL
b3729	0.855288	ESSENTIAL	NONESSENTIAL
b3730	0.855288	ESSENTIAL	NONESSENTIAL
b3731	0.760653	INCONSISTENT	NONESSENTIAL
b3732	0.760653	NONESSENTIAL	NONESSENTIAL
b3733	0.760653	NONESSENTIAL	NONESSENTIAL
b3734	0.760653	NONESSENTIAL	NONESSENTIAL
b3735	0.760653	NONESSENTIAL	NONESSENTIAL
b3736	0.760653	NONESSENTIAL	NONESSENTIAL
b3737	0.760653	INCONSISTENT	NONESSENTIAL
b3738	0.760653	INCONSISTENT	NONESSENTIAL
b3739	0.847611	NONESSENTIAL	NONESSENTIAL
b3744	0.855288	NONESSENTIAL	NONESSENTIAL
b3747	0.855288	NONESSENTIAL	NONESSENTIAL
b3748	0.855288	NONESSENTIAL	NONESSENTIAL
b3749	0.855288	NONESSENTIAL	NONESSENTIAL
b3750	0.855288	NONESSENTIAL	NONESSENTIAL
b3751	0.855288	NONESSENTIAL	NONESSENTIAL
b3752	0.855288	NONESSENTIAL	NONESSENTIAL
b3770	0.001	INCONSISTENT	ESSENTIAL
b3771	0.001	INCONSISTENT	ESSENTIAL
b3772	0.855288	INCONSISTENT	NONESSENTIAL
b3774	0.001	INCONSISTENT	ESSENTIAL
b3779	0.855288	NONESSENTIAL	NONESSENTIAL
b3781	0.855288	NONESSENTIAL	NONESSENTIAL
b3784	0.855288	NONESSENTIAL	NONESSENTIAL
b3785	0.855288	NONESSENTIAL	NONESSENTIAL
b3786	0.855288	NONESSENTIAL	NONESSENTIAL
b3787	0.855288	NONESSENTIAL	NONESSENTIAL
b3788	0.855288	NONESSENTIAL	NONESSENTIAL
b3789	0.855288	NONESSENTIAL	NONESSENTIAL
b3790	0.855288	NONESSENTIAL	NONESSENTIAL
b3791	0.855288	NONESSENTIAL	NONESSENTIAL
b3792	0.855288	NONESSENTIAL	NONESSENTIAL
b3793	0.855288	ESSENTIAL	NONESSENTIAL
b3794	0.855288	NONESSENTIAL	NONESSENTIAL
b3803	0.855288	NONESSENTIAL	NONESSENTIAL
b3804	0.001	ESSENTIAL	ESSENTIAL
b3805	0	ESSENTIAL	ESSENTIAL
b3806	0.855288	NONESSENTIAL	NONESSENTIAL
b3807	0.855288	NONESSENTIAL	NONESSENTIAL
b3809	0.001	NONESSENTIAL	ESSENTIAL
b3816	0.855288	NONESSENTIAL	NONESSENTIAL
b3821	0.855288	NONESSENTIAL	NONESSENTIAL
b3823	0.855288	NONESSENTIAL	NONESSENTIAL
b3824	0.855288	NONESSENTIAL	NONESSENTIAL
b3825	0.855288	NONESSENTIAL	NONESSENTIAL
b3826	0.855288	NONESSENTIAL	NONESSENTIAL
b3829	0.852916	INCONSISTENT	NONESSENTIAL
b3831	0.855288	NONESSENTIAL	NONESSENTIAL
b3833	0.855288	INCONSISTENT	NONESSENTIAL
b3835	0.855288	ESSENTIAL	NONESSENTIAL
b3843	0.855288	ESSENTIAL	NONESSENTIAL
b3844	0.855288	NONESSENTIAL	NONESSENTIAL
b3845	0.855288	NONESSENTIAL	NONESSENTIAL
b3846	0.855288	NONESSENTIAL	NONESSENTIAL
b3849	0.855288	NONESSENTIAL	NONESSENTIAL
b3850	0.69177	ESSENTIAL	NONESSENTIAL
b3856	0.855288	NONESSENTIAL	NONESSENTIAL
b3857	0.855288	NONESSENTIAL	NONESSENTIAL
b3867	0.855288	NONESSENTIAL	NONESSENTIAL
b3870	0.855288	INCONSISTENT	NONESSENTIAL
b3875	0.855288	NONESSENTIAL	NONESSENTIAL
b3882	0.855288	NONESSENTIAL	NONESSENTIAL
b3892	0.855288	NONESSENTIAL	NONESSENTIAL
b3893	0.855288	NONESSENTIAL	NONESSENTIAL
b3894	0.855288	NONESSENTIAL	NONESSENTIAL
b3902	0.855288	NONESSENTIAL	NONESSENTIAL
b3903	0.855288	NONESSENTIAL	NONESSENTIAL
b3904	0.855288	NONESSENTIAL	NONESSENTIAL
b3907	0.855288	NONESSENTIAL	NONESSENTIAL
b3908	0.855288	NONESSENTIAL	NONESSENTIAL
b3909	0.855288	NONESSENTIAL	NONESSENTIAL
b3915	0.855288	NONESSENTIAL	NONESSENTIAL
b3916	0.855288	INCONSISTENT	NONESSENTIAL
b3917	0.855288	NONESSENTIAL	NONESSENTIAL
b3918	0.855288	NONESSENTIAL	NONESSENTIAL
b3919	0.854382	NONESSENTIAL	NONESSENTIAL
b3924	0.855288	NONESSENTIAL	NONESSENTIAL
b3925	0.855288	NONESSENTIAL	NONESSENTIAL
b3926	0.855288	NONESSENTIAL	NONESSENTIAL
b3927	0.855288	NONESSENTIAL	NONESSENTIAL
b3930	0.855288	NONESSENTIAL	NONESSENTIAL
b3936	0.001	NONESSENTIAL	ESSENTIAL
b3939	0.001	INCONSISTENT	ESSENTIAL
b3940	0.855288	INCONSISTENT	NONESSENTIAL
b3941	0.001	INCONSISTENT	ESSENTIAL
b3942	0.855288	NONESSENTIAL	NONESSENTIAL
b3945	0.855288	NONESSENTIAL	NONESSENTIAL
b3946	0.855288	NONESSENTIAL	NONESSENTIAL
b3951	0.855288	NONESSENTIAL	NONESSENTIAL
b3956	0.845238	ESSENTIAL	NONESSENTIAL
b3957	0.001	INCONSISTENT	ESSENTIAL
b3958	0.001	INCONSISTENT	ESSENTIAL
b3959	0.001	INCONSISTENT	ESSENTIAL
b3960	0.001	ESSENTIAL	ESSENTIAL
b3962	0.855288	NONESSENTIAL	NONESSENTIAL
b3966	0.855288	NONESSENTIAL	NONESSENTIAL
b3967	0.855288	ESSENTIAL	NONESSENTIAL
b3972	0.855288	ESSENTIAL	NONESSENTIAL
b3974	0.855288	NONESSENTIAL	NONESSENTIAL
b3983	0.001	NONESSENTIAL	ESSENTIAL
b3984	0.001	NONESSENTIAL	ESSENTIAL
b3985	0.001	ESSENTIAL	ESSENTIAL
b3986	0.001	ESSENTIAL	ESSENTIAL
b3987	0.001	ESSENTIAL	ESSENTIAL
b3988	0.001	ESSENTIAL	ESSENTIAL
b3990	0	NONESSENTIAL	ESSENTIAL
b3991	0.00621124	NONESSENTIAL	ESSENTIAL
b3992	0	NONESSENTIAL	ESSENTIAL
b3993	0	NONESSENTIAL	ESSENTIAL
b3994	0	NONESSENTIAL	ESSENTIAL
b3996	0.855288	NONESSENTIAL	NONESSENTIAL
b3997	0.69177	NONESSENTIAL	NONESSENTIAL
b4005	0.001	INCONSISTENT	ESSENTIAL
b4006	0.001	ESSENTIAL	ESSENTIAL
b4013	0.001	INCONSISTENT	ESSENTIAL
b4014	0.855288	NONESSENTIAL	NONESSENTIAL
b4015	0.855288	NONESSENTIAL	NONESSENTIAL
b4019	0.855288	NONESSENTIAL	NONESSENTIAL
b4024	0.855288	NONESSENTIAL	NONESSENTIAL
b4025	0.854382	NONESSENTIAL	NONESSENTIAL
b4031	0.855288	NONESSENTIAL	NONESSENTIAL
b4032	0.855288	NONESSENTIAL	NONESSENTIAL
b4033	0.855288	NONESSENTIAL	NONESSENTIAL
b4034	0.855288	NONESSENTIAL	NONESSENTIAL
b4035	0.855288	NONESSENTIAL	NONESSENTIAL
b4036	0.855288	NONESSENTIAL	NONESSENTIAL
b4039	0.855288	NONESSENTIAL	NONESSENTIAL
b4040	0.855288	ESSENTIAL	NONESSENTIAL
b4041	0.855288	ESSENTIAL	NONESSENTIAL
b4042	0.855288	NONESSENTIAL	NONESSENTIAL
b4053	0.855288	NONESSENTIAL	NONESSENTIAL
b4054	0.854382	NONESSENTIAL	NONESSENTIAL
b4055	0.855288	NONESSENTIAL	NONESSENTIAL
b4067	0.855288	NONESSENTIAL	NONESSENTIAL
b4069	0.855288	NONESSENTIAL	NONESSENTIAL
b4070	0.855288	NONESSENTIAL	NONESSENTIAL
b4071	0.855288	NONESSENTIAL	NONESSENTIAL
b4072	0.855288	NONESSENTIAL	NONESSENTIAL
b4073	0.855288	NONESSENTIAL	NONESSENTIAL
b4077	0.855288	NONESSENTIAL	NONESSENTIAL
b4079	0.855288	NONESSENTIAL	NONESSENTIAL
b4084	0.855288	ESSENTIAL	NONESSENTIAL
b4085	0.855288	NONESSENTIAL	NONESSENTIAL
b4086	0.855288	NONESSENTIAL	NONESSENTIAL
b4087	0.855288	NONESSENTIAL	NONESSENTIAL
b4088	0.855288	NONESSENTIAL	NONESSENTIAL
b4090	0.855288	NONESSENTIAL	NONESSENTIAL
b4094	0.855288	NONESSENTIAL	NONESSENTIAL
b4111	0.855288	NONESSENTIAL	NONESSENTIAL
b4115	0.855288	NONESSENTIAL	NONESSENTIAL
b4117	0.855288	NONESSENTIAL	NONESSENTIAL
b4119	0.855288	NONESSENTIAL	NONESSENTIAL
b4120	0.855288	NONESSENTIAL	NONESSENTIAL
b4122	0.855288	NONESSENTIAL	NONESSENTIAL
b4123	0.855288	NONESSENTIAL	NONESSENTIAL
b4129	0.855288	NONESSENTIAL	NONESSENTIAL
b4130	0.855288	NONESSENTIAL	NONESSENTIAL
b4131	0.855288	NONESSENTIAL	NONESSENTIAL
b4132	0.855288	NONESSENTIAL	NONESSENTIAL
b4136	0.855288	NONESSENTIAL	NONESSENTIAL
b4138	0.855288	NONESSENTIAL	NONESSENTIAL
b4139	0.855288	NONESSENTIAL	NONESSENTIAL
b4151	0.855288	NONESSENTIAL	NONESSENTIAL
b4152	0.855288	NONESSENTIAL	NONESSENTIAL
b4153	0.855288	NONESSENTIAL	NONESSENTIAL
b4154	0.855288	NONESSENTIAL	NONESSENTIAL
b4160	0.855288	ESSENTIAL	NONESSENTIAL
b4161	0.855288	NONESSENTIAL	NONESSENTIAL
b4169	0.855288	NONESSENTIAL	NONESSENTIAL
b4177	0.001	ESSENTIAL	ESSENTIAL
b4192	0.855288	NONESSENTIAL	NONESSENTIAL
b4193	0.855288	NONESSENTIAL	NONESSENTIAL
b4194	0.855288	NONESSENTIAL	NONESSENTIAL
b4195	0.855288	NONESSENTIAL	NONESSENTIAL
b4196	0.855288	NONESSENTIAL	NONESSENTIAL
b4197	0.855288	NONESSENTIAL	NONESSENTIAL
b4198	0.855288	NONESSENTIAL	NONESSENTIAL
b4200	0.001	NONESSENTIAL	ESSENTIAL
b4202	0.001	ESSENTIAL	ESSENTIAL
b4203	0.001	NONESSENTIAL	ESSENTIAL
b4208	0.855288	NONESSENTIAL	NONESSENTIAL
b4213	0.855288	NONESSENTIAL	NONESSENTIAL
b4214	0.001	NONESSENTIAL	ESSENTIAL
b4219	0.855288	NONESSENTIAL	NONESSENTIAL
b4226	0.855288	ESSENTIAL	NONESSENTIAL
b4227	0.855288	NONESSENTIAL	NONESSENTIAL
b4230	0.855288	NONESSENTIAL	NONESSENTIAL
b4231	0.855288	NONESSENTIAL	NONESSENTIAL
b4232	0.855288	NONESSENTIAL	NONESSENTIAL
b4233	0.855288	NONESSENTIAL	NONESSENTIAL
b4237	0.855288	NONESSENTIAL	NONESSENTIAL
b4238	0.855288	NONESSENTIAL	NONESSENTIAL
b4239	0.855288	NONESSENTIAL	NONESSENTIAL
b4240	0.855288	NONESSENTIAL	NONESSENTIAL
b4242	0.855288	NONESSENTIAL	NONESSENTIAL
b4244	0.855288	NONESSENTIAL	NONESSENTIAL
b4245	0.001	INCONSISTENT	ESSENTIAL
b4254	0.852356	NONESSENTIAL	NONESSENTIAL
b4258	0.001	ESSENTIAL	ESSENTIAL
b4260	0.855288	NONESSENTIAL	NONESSENTIAL
b4261	0.855288	ESSENTIAL	NONESSENTIAL
b4262	0.855288	ESSENTIAL	NONESSENTIAL
b4265	0.855288	NONESSENTIAL	NONESSENTIAL
b4266	0.855288	NONESSENTIAL	NONESSENTIAL
b4267	0.855288	NONESSENTIAL	NONESSENTIAL
b4268	0.855288	NONESSENTIAL	NONESSENTIAL
b4287	0.855288	NONESSENTIAL	NONESSENTIAL
b4288	0.855288	NONESSENTIAL	NONESSENTIAL
b4289	0.855288	NONESSENTIAL	NONESSENTIAL
b4290	0.855288	NONESSENTIAL	NONESSENTIAL
b4291	0.855288	NONESSENTIAL	NONESSENTIAL
b4301	0.855288	NONESSENTIAL	NONESSENTIAL
b4311	0.855288	NONESSENTIAL	NONESSENTIAL
b4321	0.855288	NONESSENTIAL	NONESSENTIAL
b4322	0.855288	NONESSENTIAL	NONESSENTIAL
b4323	0.855288	NONESSENTIAL	NONESSENTIAL
b4356	0.855288	NONESSENTIAL	NONESSENTIAL
b4358	0.855288	NONESSENTIAL	NONESSENTIAL
b4367	0.855288	NONESSENTIAL	NONESSENTIAL
b4374	0.855288	NONESSENTIAL	NONESSENTIAL
b4381	0.855288	NONESSENTIAL	NONESSENTIAL
b4382	0.855288	NONESSENTIAL	NONESSENTIAL
b4383	0.855288	NONESSENTIAL	NONESSENTIAL
b4384	0.855288	NONESSENTIAL	NONESSENTIAL
b4386	0.855288	NONESSENTIAL	NONESSENTIAL
b4388	0.797921	INCONSISTENT	NONESSENTIAL
b4390	0.855288	NONESSENTIAL	NONESSENTIAL
b4392	0.855288	NONESSENTIAL	NONESSENTIAL
b4394	0.855288	NONESSENTIAL	NONESSENTIAL
b4395	0.854382	NONESSENTIAL	NONESSENTIAL
b4407	0	NONESSENTIAL	ESSENTIAL
b4460	0.855288	NONESSENTIAL	NONESSENTIAL
b4467	0.855288	NONESSENTIAL	NONESSENTIAL
b4468	0.855288	NONESSENTIAL	NONESSENTIAL
b4471	0.855288	NONESSENTIAL	NONESSENTIAL
b4474	0.855288	NONESSENTIAL	NONESSENTIAL
b4476	0.855288	NONESSENTIAL	NONESSENTIAL
b4477	0.855288	NONESSENTIAL	NONESSENTIAL
b4478	0.855288	NONESSENTIAL	NONESSENTIAL
b4481	0.855288	NONESSENTIAL	NONESSENTIAL
b4485	0.855288	NONESSENTIAL	NONESSENTIAL
b4513	0.855288	NONESSENTIAL	NONESSENTIAL
b4544	0.855288	NONESSENTIAL	NONESSENTIAL

## Sheet: TableS2
Carbon.source	ME.growth.rate	ME.uptake.rate	ME.biomass.yield	Solution.time (s)
2-Oxoglutarate	0.807936	13.5653	0.0595591	103.268
Acetate	0.678718	27.8955	0.0243308	112.631
D-Glucose	0.855664	9.00196	0.0950531	123.338
Glycerol	0.837391	15.3278	0.054632	124.968
L-Lactate	0.766841	19.8715	0.0385899	141.067
L-Malate	0.794893	17.6712	0.0449824	308.371
Pyruvate	0.781709	22.2964	0.0350599	175.914
Succinate	0.784531	16.2607	0.0482471	103.97
